# Supplementary material for: Energy Absorption of Curvilinear Hybrid Auxetic Honeycombs
Source: Materials (Basel). 2026 Apr 28;19(9):1791. doi: 10.3390/ma19091791 (PMC13165456; doi:10.3390/ma19091791)
Supplement: Supplementary file 1 [file materials-19-01791-s001.zip]

Archive with 1 entries (1 files):
- materials-4252217-supplementary.pdf
